# Supplementary material for: Risk Factors and Incidence for In-Stent Restenosis with Drug-Eluting Stent: A Systematic Review and Meta-Analysis
Source: Rev Cardiovasc Med. 2024 Dec 24;25(12):458. doi: 10.31083/j.rcm2512458 (PMC11683691; doi:10.31083/j.rcm2512458)
Supplement: Supplementary file 1 [file 2153-8174-25-12-458-s1.zip]

Archive with 16 entries (16 files):
- PRISMA checklist-RCM23196.pdf
- RCM23196-Supplementary Material-V2.pdf
- Supplementary Fig. 1.jpg
- Supplementary Fig. 10.jpg
- Supplementary Fig. 11.jpg
- Supplementary Fig. 12.jpg
- Supplementary Fig. 13.jpg
- Supplementary Fig. 14.jpg
- Supplementary Fig. 2.jpg
- Supplementary Fig. 3.jpg
- Supplementary Fig. 4.jpg
- Supplementary Fig. 5.jpg
- Supplementary Fig. 6.jpg
- Supplementary Fig. 7.jpg
- Supplementary Fig. 8.jpg
- Supplementary Fig. 9.jpg
